# Supplementary material for: Endoplasmic reticulum-derived bodies enable a single-cell chemical defense in Brassicaceae plants
Source: Commun Biol. 2020 Jan 14;3:21. doi: 10.1038/s42003-019-0739-1 (PMC6959254; doi:10.1038/s42003-019-0739-1)
Supplement: Supplementary file 2 — Supplementary Data 1 [file 42003_2019_739_MOESM2_ESM.xlsx]

## Sheet: Sheet1
Supplementary Data 1 | List of metabolites having a profile of IWT,0 > IWT,30 and I bglu,30 > I WT,30 by MS signal.
Predicted mass	HPLC retention time (min)	wild type			bglu21 bglu23		Notes
		MS signal (log2)			MS signal (log2)
		before incubation (IWT,0)	after incubation (IWT,30)		before incubation (Ibglu,0)	after incubation (Ibglu,30)
138.017	4.58	16.80±0.05	n.d.		16.49±0.04	15.70±0.43
175.964	7.34	12.59±0.20	n.d.		13.18	12.29±0.41
282.965	4.57	13.93±0.32	n.d.		14.05±0.31	14.26±0.50
290.004	1.31	12.40±0.19	n.d.		13.59±0.23	13.71±0.17
389.082	5.04	15.27±0.22	n.d.		13.93±0.11	13.15±0.12
393.056	0.95	14.81±0.16	n.d.		13.78±0.12	13.52±0.25
403.097	6.27	15.58±0.25	n.d.		15.68±0.04	15.36±0.26
417.113	7.24	14.07±0.31	n.d.		15.80±0.10	15.01±0.38
419.092	4.51	14.74±0.22	n.d.		13.86±0.08	13.57±0.19
421.053	4.57	14.76±0.13	n.d.		14.47±0.11	14.04±0.34
421.053	4.59	23.34±0.21	13.88±0.38*		23.05±0.08	22.22±0.27	4MTB
423.049	4.58	20.35±0.20	n.d.		20.03±0.09	19.22±0.28
423.066	5.67	16.59±0.33	n.d.		16.75±0.08	15.39±0.43	2PE
425.045	4.59	15.43±0.23	n.d.		14.96±0.11	14.06±0.42
425.052	4.59	13.43±0.18	n.d.		13.20±0.05	11.84±0.32
432.831	4.59	14.17±0.27	n.d.		13.81±0.05	13.22±0.13
435.069	5.7	20.39±0.28	n.d.		20.89±0.07	20.07±0.28	5MTP
437.048	1.3	15.53±0.14	n.d.		14.37±0.14	14.63±0.22
437.048	3.77	15.70±0.58	n.d.		16.26±0.18	14.26±0.57	4MSOB
437.065	5.7	17.33±0.28	n.d.		17.87±0.07	17.01±0.30
448.061	5.17	19.83±0.21	n.d.		20.84±0.08	20.39±0.22	I3M
449.085	6.61	18.95±0.34	n.d.		20.87±0.07	19.73±0.40	6MTH
450.057	5.16	16.09±0.22	n.d.		17.18±0.09	16.67±0.24
451.064	1.52	14.47±0.29	n.d.		14.03±0.37	13.99±0.29	5MSOP
451.08	6.62	15.87±0.34	n.d.		17.83±0.06	16.63±0.40
452.132	5.6	14.98±0.09	n.d.		15.43±0.03	14.54±0.10
463.1	7.43	21.21±0.19	n.d.		22.85±0.03	21.60±0.43	7MTH
465.096	7.43	18.17±0.21	n.d.		19.84±0.05	18.58±0.44
478.072	6.01	18.65±0.16	n.d.		18.65±0.18	18.53±0.23	1MOI3M or 4MOI3M
478.072	6.65	17.14±0.34	n.d.		18.57±0.15	17.98±0.24	1MOI3M or 4MOI3M
479.095	4.8	16.45±0.34	n.d.		17.72±0.48	17.69±0.26	7MSOH
479.095	7.1	13.98±0.39	n.d.		16.04±0.25	14.44±0.44
479.112	8.18	19.49±0.31	n.d.		20.86±0.04	19.51±0.48
480.067	6.01	14.86±0.17	n.d.		14.90±0.16	14.76±0.30
481.071	6.68	21.47±0.19	n.d.		21.25±0.06	19.92±0.41	3BzOP
481.091	4.8	13.08±0.38	n.d.		14.65±0.44	14.42±0.34
481.107	8.18	14.59±0.39	n.d.		15.84±0.06	14.54±0.48
482.066	3.04	15.44±0.14	n.d.		14.92±0.11	13.92±0.42
483.067	6.68	17.80±0.20	n.d.		17.57±0.06	16.23±0.39
493.111	5.59	19.40±0.29	n.d.		20.30±0.39	20.15±0.36	8MSOO
495.087	7.23	14.09±0.09	n.d.		14.35	13.79±0.35
495.087	7.21	22.58±0.15	n.d.		24.18±0.09	22.64±0.50	4BzOB
495.107	5.59	16.33±0.27	n.d.		17.22±0.40	17.06±0.35
496.082	4.73	17.16±0.23	n.d.		18.46±0.07	17.62±0.27
497.082	7.21	18.91±0.15	n.d.		20.49±0.10	18.99±0.46
498.078	4.73	13.14±0.24	n.d.		14.71±0.05	13.83±0.23
509.102	7.81	15.82±0.21	n.d.		17.84±0.06	16.86±0.36	5BzOP
509.106	5.22	13.67±0.24	n.d.		15.26±0.03	14.82±0.21
509.106	5.87	15.91±0.20	n.d.		16.85±0.13	16.43±0.18
511.082	6.33	14.19±0.15	n.d.		15.72±0.05	15.06±0.20
519.021	4.58	14.37±0.16	n.d.		13.82±0.19	13.29±0.27
550.092	6.06	18.09±0.16	n.d.		17.98±0.05	17.70±0.04
551.011	4.57	13.84±0.15	n.d.		13.48±0.19	12.60±0.44
564.108	6.38	17.87±0.18	n.d.		18.94±0.03	18.70±0.03
566.104	6.37	14.11±0.24	n.d.		15.25±0.07	15.01±0.05
569.079	8.35	13.92±0.25	n.d.		n.d.	13.49±0.16
760.149	4.68	13.97±0.39	n.d.		13.31±0.23	12.75±0.15
803.179	7.46	18.68±0.13	n.d.		19.53±0.08	18.97±0.36
835.166	7.49	14.05±0.14	n.d.		15.22±0.05	13.86±0.41
842.107	4.59	18.56±0.41	n.d.		18.08±0.16	16.21±0.60
842.107	4.59	14.59±0.24	n.d.		14.21±0.10	13.08±0.61
844.101	4.59	16.25±0.42	n.d.		15.85±0.15	13.77±0.70
859.133	4.56	18.97±0.35	n.d.		18.50±0.11	16.70±0.60
861.128	4.59	16.63±0.38	n.d.		16.12±0.13	14.20±0.66
887.165	4.59	17.65±0.26	n.d.		17.34±0.15	16.00±0.49
954.232	8.16	16.93±0.65	n.d.		19.27±0.10	16.88±0.97
990.174	7.23	17.31±0.40	n.d.		n.d.	16.98±0.87
999.29	8.19	15.53±0.54	n.d.		16.94±0.25	15.39±0.75
1007.2	7.19	17.57±0.39	n.d.		19.33±0.17	17.18±0.77
1035.23	7.22	16.04±0.27	n.d.		17.41±0.21	15.75±0.62
1035.45	4.58	15.07±0.12	n.d.		14.85±0.11	14.18±0.25
1069.3	8.16	17.16±0.34	n.d.		18.12±0.45	15.85±0.81
1089.25	7.19	14.24±0.38	n.d.		17.57±0.30	15.35±0.54
1091.51	8.19	14.41±0.29	n.d.		15.17±0.11	14.30±0.41
1109.48	7.22	14.30±0.03	n.d.		15.02±0.08	14.11±0.35
1437.46	7.22	14.48±0.25	n.d.		14.50±0.13	13.88±0.38
Standard error of three independent experiments are shown. n.d., not detectable. Red shows glucosinolates. See Table S2 for abbreviations of glucosinolates. * p < 0.05 by two-sided Student’s t-test.
