# Supplementary material for: Endoplasmic reticulum-derived bodies enable a single-cell chemical defense in Brassicaceae plants
Source: Commun Biol. 2020 Jan 14;3:21. doi: 10.1038/s42003-019-0739-1 (PMC6959254; doi:10.1038/s42003-019-0739-1)
Supplement: Supplementary file 3 — Supplementary Data 2 [file 42003_2019_739_MOESM3_ESM.xlsx]

## Sheet: SuppleData1
							*1: Score Sequest HT: sum of the scores of the individual peptides from the Sequest HT search
	Supplementary Data 2 |Mass-spectrometry data for proteomes identified by co-immunoprecipitation of GFP-HDEL (GFP-h) or NAI2-GFP.						*2: PSMs: total number of identified peptide sequences for the protein, including those redundantly identified
							*3: Abundance: sum of the associated and used peptide group abundances (=peak intensity of peptide)
	Accession	Description	Amino Acids	MW [kDa]	calc. pI	Score Sequest HT*1		Coverage [%]		PSMs*2		Peptides		Abundance*3
						GFP-h	NAI2-GFP	GFP-h	NAI2-GFP	GFP-h	NAI2-GFP	GFP-h	NAI2-GFP	GFP-h	NAI2-GFP
	NAI2-GFPs	NAI2-GFPs	1025	113.5	4.86		14190.8		88		5207		145	3.63827e+09	2.62862e+10
	AT3G09260.1	Glycosyl hydrolase superfamily protein (BGLU23)	524	59.7	6.92	4.59	1659.61	9	69	4	725	3	30	3.69819e+07	2.60519e+09
	AT1G54010.1	GDSL-like Lipase/Acylhydrolase superfamily protein	386	43.1	8.07	25.16	545.04	47	57	23	226	11	19	1.3696e+07	8.95065e+08
	AT3G16460.2	Mannose-binding lectin superfamily protein	705	72.4	5.5	0	618.77	2	66	1	245	1	40	2.25753e+06	8.18105e+08
	AT3G16420.2	PYK10-binding protein 1	298	32.1	5.77	4.55	552.77	19	90	6	245	5	22	6.35566e+06	7.87252e+08
	AT5G42020.1	Heat shock protein 70 (Hsp 70) family protein	668	73.5	5.21	2.15	423.26	9	52	5	168	5	39	4.92018e+06	5.05785e+08
	AT3G14210.1	epithiospecifier modifier 1	392	44	7.72		365.41		56		145		15	693297	4.27831e+08
	AT3G20370.1	TRAF-like family protein	379	43.4	6.58		136.83		42		59		13	766103	1.0613e+08
	AT1G54000.1	GDSL-like Lipase/Acylhydrolase superfamily protein	391	43.2	7.11	8.52	231.63	7	54	6	101	2	16	7.13237e+06	1.04404e+08
	AT5G41790.1	COP1-interactive protein 1	1586	181.9	4.91	133.31	174.29	40	45	96	96	56	61	5.97504e+07	9.73783e+07
	AT1G52410.2	TSK-associating protein 1	759	84.3	4.65		191.68		57		102		43	195516	9.25752e+07
	AT5G26280.1	TRAF-like family protein	350	39.4	8.54		98.28		57		44		15	553947	8.44209e+07
	AT3G49430.1	SER/ARG-rich protein 34A	300	33.6	10.83	58.11	80.99	46	47	32	36	12	12	4.468e+07	7.88217e+07
	AT1G58270.1	TRAF-like family protein	396	45	5.82		60.09		22		24		9	214061	5.75271e+07
	AT1G52100.1	Mannose-binding lectin superfamily protein	437	47.6	7.62		74.31		49		31		16	1.4026e+06	5.61843e+07
	AT3G16450.1	Mannose-binding lectin superfamily protein	300	32	5.22	0	101.8	5	74	1	46	1	18	687492	5.47484e+07
	AT1G54410.1	dehydrin family protein	98	10.8	7.21	14.97	15.31	23	35	7	7	2	3	4.56803e+07	5.16764e+07
	AT3G16470.1	Mannose-binding lectin superfamily protein	451	48.5	5.26		57.15		51		31		13	355478	4.66628e+07
	AT1G13440.1	glyceraldehyde-3-phosphate dehydrogenase C2	338	36.9	7.18	5.56	106.56	23	56	9	45	6	16	4.53743e+06	4.52231e+07
	AT1G66270.1	Glycosyl hydrolase superfamily protein	524	59.6	7.02	2.12	243.87	2	48	1	126	1	21	101870	4.40589e+07
	ATCG00490.1	ribulose-bisphosphate carboxylases	479	52.9	6.29	100.09	81.4	45	42	51	37	21	18	4.82148e+07	4.13027e+07
	AT1G64330.1	myosin heavy chain-related	555	64.5	5.15	44.91	49.83	45	46	29	27	23	23	1.47435e+07	3.64793e+07
	AT2G39730.1	rubisco activase	474	51.9	6.15	9.26	62.64	19	38	9	32	7	14	5.34736e+06	3.46491e+07
	AT5G02500.1	heat shock cognate protein 70-1	651	71.3	5.12	0	80.2	4	35	2	36	2	17	2.07474e+06	3.29055e+07
	AT1G66280.1	Glycosyl hydrolase superfamily protein	524	59.7	7.21	2.12	230.59	2	44	1	118	1	20	54368.7	2.77486e+07
	AT1G54030.1	GDSL-like Lipase/Acylhydrolase superfamily protein	417	46.1	6.73		41		32		20		10	288295	2.2115e+07
	AT5G49910.1	chloroplast heat shock protein 70-2	718	77	5.3	0	38.7	3	26	2	25	2	13	1.57426e+06	1.58472e+07
	AT5G28540.1	heat shock protein 70 (Hsp 70) family protein	669	73.6	5.17	2.15	433.47	9	55	5	169	5	39	228497	1.46596e+07
	AT1G07940.1	GTP binding Elongation factor Tu family protein	449	49.5	9.11	4.33	20.49	2	22	2	13	1	9	2.70881e+06	1.23801e+07
	AT1G67090.1	ribulose bisphosphate carboxylase small chain 1A	180	20.2	7.71	17.79	14.46	38	26	12	11	5	4	1.3335e+07	1.22329e+07
	ATCG00120.1	ATP synthase subunit alpha	507	55.3	5.25	6.19	23.1	7	19	5	12	3	8	4.0375e+06	1.0787e+07
	AT3G28220.1	TRAF-like family protein	370	42.9	8.5		15.94		18		15		8	66234.4	1.02694e+07
	AT1G02840.3	RNA-binding (RRM/RBD/RNP motifs) family protein	303	33.7	11.06	20.96	28.62	32	26	16	15	11	9	5.94045e+06	1.01738e+07
	AT1G09140.1	SERINE-ARGININE PROTEIN 30	268	30.4	9.86	2.85	4.87	4	16	1	4	1	4	4.23241e+06	9.9704e+06
	AT1G29920.1	chlorophyll A/B-binding protein 2	267	28.2	5.43	1.71	10.43	3	18	2	6	1	4	2.22028e+06	9.24201e+06
	AT5G64200.2	ortholog of human splicing factor SC35	303	35.1	11.55	7.17	14.64	9	9	7	8	3	3	4.29507e+06	8507409
	ATCG00480.1	ATP synthase subunit beta	498	53.9	5.5	10	20.47	16	20	10	11	7	8	4.32989e+06	7.49719e+06
	AT3G14220.1	GDSL-like Lipase/Acylhydrolase superfamily protein	363	40.2	6.84		33.12		39		20		11		6.38105e+06
	AT4G20360.1	RAB GTPase homolog E1B	476	51.6	6.19	4.42	21.56	6	19	2	11	2	7	1.39931e+06	5.7237e+06
	AT1G21750.1	PDI-like 1-1	501	55.6	4.92	1.81	18.24	5	20	2	12	2	7	859150	5.1727e+06
	AT3G01500.2	carbonic anhydrase 1	347	37.4	5.99	3.07	6.47	9	19	2	7	2	5	2.11568e+06	4.34368e+06
	AT1G52400.1	beta glucosidase 18	528	60.4	7.21		71.52		23		41		8		3.91994e+06
	AT4G10340.1	light harvesting complex of photosystem II 5	280	30.1	6.37	1.78	8.46	13	18	3	6	2	4	862394	3.53402e+06
	AT1G79930.1	heat shock protein 91	831	91.7	5.25	0	2	2	7	2	5	1	4	735513	3.18767e+06
	AT3G54890.1	photosystem I light harvesting complex gene 1	241	26	6.68		8.56		6		3		2	197920	3.14613e+06
	AT1G48920.1	nucleolin like 1	557	58.7	5.22	1.7	8.26	3	8	3	5	2	4	1.5898e+06	2.76252e+06
	AT4G38970.1	fructose-bisphosphate aldolase 2	398	43	7.24	4.11	2.24	10	9	3	3	3	3	1.19342e+06	2.57802e+06
	AT1G61730.1	DNA-binding storekeeper protein-related transcriptional regulator	376	40.9	5.55	1.78	7.9	3	10	2	4	1	3	775941	2.36828e+06
	AT2G25980.1	Mannose-binding lectin superfamily protein	449	48.9	6.54		21.75		18		10		6	30403.1	2.32009e+06
	AT1G15820.1	light harvesting complex photosystem II subunit 6	258	27.5	7.4		7.59		11		5		2	536426	2.15013e+06
	AT4G18070.3	unknown protein; BEST Arabidopsis thaliana protein match is: unknown protein (TAIR:AT1G29530.1); Has 30201 Blast hits to 17322 proteins in 780 species: Archae - 12; Bacteria - 1396; Metazoa - 17338; Fungi - 3422; Plants - 5037; Viruses - 0; Other Eukaryotes - 2996 (source: NCBI BLink).	262	27.8	4.6	0	2.76	12	12	3	3	2	3	887804	2.03334e+06
	AT4G26780.1	Co-chaperone GrpE family protein	327	36.1	5.39	4.5	4.22	14	10	3	3	3	2	1.5318e+06	1.92612e+06
	AT1G52000.1	Mannose-binding lectin superfamily protein	730	73.9	5.16		4.91		5		4		3		1.84193e+06
	AT4G25210.1	DNA-binding storekeeper protein-related transcriptional regulator	368	40.3	6.29		2.54		10		2		2	517844	1.82865e+06
	AT5G26260.1	TRAF-like family protein	351	39.8	9.22		18.52		20		11		6		1.82287e+06
	AT3G09790.1	ubiquitin 8	631	71.7	9.03		4.86		3		2		1	571234	1.80662e+06
	AT1G61520.1	photosystem I light harvesting complex gene 3	273	29.2	8.68	3.62	1.7	19	3	8	2	3	1	1.70742e+06	1.73676e+06
	AT3G08580.1	ADP/ATP carrier 1	381	41.4	9.83	0	3.78	2	5	1	2	1	2	491072	1.63008e+06
	AT3G16430.1	jacalin-related lectin 31	296	32.2	6.29	4.55	103.25	13	22	4	47	3	7		1.39219e+06
	AT1G42970.1	glyceraldehyde-3-phosphate dehydrogenase B subunit	447	47.6	6.8	2.16	4.8	3	6	2	3	1	2	619995	1.32321e+06
	AT4G24280.1	chloroplast heat shock protein 70-1	718	76.5	5.2	0	24.03	3	24	2	18	2	11	81023.5	1.25607e+06
	AT1G09340.1	chloroplast RNA binding	378	42.6	8.16		0		9		4		3	370485	1.24736e+06
	AT3G09440.1	Heat shock protein 70 (Hsp 70) family protein	649	71.1	5.07	0	60.51	4	27	2	28	2	13		1.19443e+06
	AT5G20630.1	germin 3	211	21.8	6.76		2.43		5		2		1	214339	1.16787e+06
	ATCG00280.1	photosystem II reaction center protein C	473	51.8	7.2	2.39	2.34	5	3	3	1	2	1	823793	1.09608e+06
	AT1G76180.1	Dehydrin family protein	185	20.8	5.48	4.82	4.73	22	22	2	2	2	2	750643	1.02755e+06
	AT3G52930.1	Aldolase superfamily protein	358	38.5	6.46	0	5.01	3	7	1	2	1	2	84745.6	887083
	AT1G55310.3	SC35-like splicing factor 33	300	34.7	11.66	0	1.64	8	6	2	1	2	1	455048	818806
	AT5G38410.3	Ribulose bisphosphate carboxylase (small chain) family protein	186	20.8	8.29	14.02	11.77	28	25	9	9	4	4	828092	689436
	AT3G29075.1	glycine-rich protein	294	34.4	6.13	0	2.41	11	11	2	2	2	2	461233	667232
	ATCG00540.1	photosynthetic electron transfer A	320	35.3	8.29	0	4.17	4	9	2	3	1	2	279898	639423
	AT4G21280.2	photosystem II subunit QA	224	23.9	9.64	1.89		17		3		3		816737	617835
	AT2G39310.1	jacalin-related lectin 22	458	50.4	5.3		2.08		7		3		3		575599
	AT1G49240.1	actin 8	377	41.8	5.58		3.28		8		2		2	52742.6	442922
	GFP-h	GFP-h	282	31.6	6.33	2631.55		79		1138		27		2.78133e+08	364816
	AT3G27690.1	photosystem II light harvesting complex gene 2.3	266	28.8	5.9	1.71	10.03	3	12	2	4	1	3	88187.6	343005
	AT1G12900.1	glyceraldehyde 3-phosphate dehydrogenase A subunit 2	399	42.8	8.05	2.16	4.8	4	8	2	3	1	2		164503
	AT3G54660.1	glutathione reductase	565	60.8	7.87	4.41		13		9		5		3.32724e+06	104733
	AT1G70410.2	beta carbonic anhydrase 4	280	30.8	7.09	1.84		15		4		3		875790	29373.4
	AT2G41680.1	NADPH-dependent thioredoxin reductase C	529	57.9	6.77	8.83		22		9		7		2.72232e+06
