# Supplementary material for: Endoplasmic reticulum-derived bodies enable a single-cell chemical defense in Brassicaceae plants
Source: Commun Biol. 2020 Jan 14;3:21. doi: 10.1038/s42003-019-0739-1 (PMC6959254; doi:10.1038/s42003-019-0739-1)
Supplement: Supplementary file 4 — Supplementary Data 3 [file 42003_2019_739_MOESM4_ESM.xlsx]

## Sheet: Fig_1
Supplementary Data 3 | Source data used for graph plotting.
Data of Fig 1
	change in cotyledon area (%)
biol. rep. no.	Col	bglu23 bglu21
1	5.65809	100
2	35.5164	100
3	-2.93043	97.2423
4	7.56472	99.3298
Average	11.4522	99.143
SE	9.62998	0.753983
t-test	0.00158594
	change in cotyledon area (%)
biol. rep. no.	Col	nai1
1	-1.13581	98.9215
2	-0.161008	91.363
3	18.1518	51.5551
4	2.09983	45.292
Average	4.73871	71.7829
SE	4.5221	13.6345
t-test	0.0282104
	change in cotyledon area (%)
biol. rep. no.	WT	qKO
1	6.61017	99.6756
2	0.435236	98.696
3	-0.563887	99.8744
4	-3.37079	98.0117
Average	0.777681	99.0644
SE	2.10445	0.435294
t-test	1.49051e-05

## Sheet: Fig 2d
Data of Fig 2d
Onion cell
no.	area (µm^2)	length (µm)
1	33.302	11.342
2	18.77	9.164
3	14.609	9.475
4	11.644	9.588
5	35.916	14.669
6	27.937	11.864
7	29.673	10.467
8	18.946	8.172
9	36.496	11.175
10	9.026	7.438
11	40.496	9.842
12	15.134	8.277
13	37.655	14.102
14	19.68	8.93
15	46.229	14.62
16	9.711	9.08
17	17.097	8.088
18	26.188	12.841
19	17.2	9.453
20	41.611	13.416
21	12.726	7.978
22	36.763	16.855
Average	25.3095	10.7653
SD	11.6814	2.62561
Aeabidopsis
no.	area (µm^2)	length (µm)
1	8.471	5.473
2	18.543	8.194
3	23.089	9.269
4	7.645	4.859
5	10.176	6.923
6	10.899	7.27
7	12.087	7.16
8	15.186	6.626
9	9.21	6.043
10	10.906	9.164
11	7.347	8.073
12	8.206	5.908
13	4.35	5.477
14	7.171	5.051
15	5.102	4.808
16	5.756	6.199
17	8.441	7.631
18	9.08	9.008
19	12.396	9.622
20	12.758	8.294
21	6.356	7.769
22	19.975	14.815
23	7.764	6.073
24	6.232	6.011
25	5.894	4.885
26	6.186	5.731
27	10.549	7.637
Average	9.99167	7.18419
SD	4.63355	2.10583

## Sheet: Fig_5c
Data of Fig 5c
	reduction of root weight (%)
biol. rep. no.	WT	nai2-2
1	20.1044	47.0817
2	34.3915	75.2852
3	17.1053	76.0714
4	22.6415	54.6703
Average	23.5607	63.2772
SE	3.78341	7.32721
t-test	0.0109841
	reduction of root weight (%)
biol. rep. no.	WT	qKO
1	2.82258	54.7009
2	43.7722	100
3	4.27046	59.8086
4	15.304	60.686
Average	16.5423	68.7989
SE	9.49488	10.4837
t-test	0.000234473
